# Supplementary material for: Estimating Biomass and Carbon Sequestration Capacity of Phragmites australis Using Remote Sensing and Growth Dynamics Modeling: A Case Study in Beijing Hanshiqiao Wetland Nature Reserve, China
Source: Sensors (Basel). 2022 Apr 20;22(9):3141. doi: 10.3390/s22093141 (PMC9105711; doi:10.3390/s22093141)
Supplement: Supplementary file 1 [file sensors-22-03141-s001.zip]

Archive with 1 entries (1 files):
- sensors-1668579-supplementary.pdf
